# Supplementary material for: Habitat suitability and connectivity modeling predict genetic population structure and priority control areas for invasive nutria (Myocastor coypus) in a temperate river basin
Source: PLoS One. 2022 Dec 16;17(12):e0279082. doi: 10.1371/journal.pone.0279082 (PMC9757583; doi:10.1371/journal.pone.0279082)
Supplement: S1 File — (ZIP) [file pone.0279082.s001.zip]

Archive with 2 entries (2 files):
- Myocastor_coypus_test.csv
- Myocastor_coypus_train.csv
