# Supplementary material for: Habitat suitability and connectivity modeling predict genetic population structure and priority control areas for invasive nutria (Myocastor coypus) in a temperate river basin
Source: PLoS One. 2022 Dec 16;17(12):e0279082. doi: 10.1371/journal.pone.0279082 (PMC9757583; doi:10.1371/journal.pone.0279082)
Supplement: S1 File — (ZIP) [file pone.0279082.s001.zip › Myocastor_coypus_test.csv]

species	Long	Lat
Myocastor coypus	128.39901361900	35.28346060630
Myocastor coypus	128.54954093500	35.89723464530
Myocastor coypus	128.36418735300	35.51771572470
Myocastor coypus	128.81668050300	35.37498394370
Myocastor coypus	128.92700666700	35.11360578090
Myocastor coypus	128.20926870300	35.57089775670
Myocastor coypus	128.65154519500	35.37462057990
Myocastor coypus	128.40803445100	35.55400480770
Myocastor coypus	128.65111778300	35.47380363280
Myocastor coypus	128.83907378700	35.18565859510
Myocastor coypus	128.19805413300	35.58885624790
Myocastor coypus	128.83898480700	35.23074407350
Myocastor coypus	128.91593077900	35.21278775330
Myocastor coypus	128.67349039700	35.39271551190
Myocastor coypus	128.38444850100	35.75224524730
Myocastor coypus	128.82767044500	35.38401697860
Myocastor coypus	129.04787294700	35.37511351670
Myocastor coypus	128.13616768000	35.18268490260
Myocastor coypus	128.42823793400	35.81557423110
Myocastor coypus	128.94893193000	35.14968597750
Myocastor coypus	128.67345404500	35.40173221400
Myocastor coypus	128.77239067800	35.46507654890
Myocastor coypus	128.42029819300	35.38274917670
Myocastor coypus	128.46403869100	35.42803465560
Myocastor coypus	128.97088939700	35.14969324210
Myocastor coypus	128.81680269300	35.32088268510
Myocastor coypus	128.30741794900	35.70674571340
Myocastor coypus	128.37514542600	35.52678947280
Myocastor coypus	128.67385303000	35.30254774730
Myocastor coypus	128.16541005700	35.54355319210
Myocastor coypus	128.17644106000	35.54362903540
Myocastor coypus	128.80580092700	35.32086551590
Myocastor coypus	128.62965095300	35.34750493860
Myocastor coypus	128.17607201300	35.57969170830
Myocastor coypus	128.88302087800	35.17669184900
Myocastor coypus	128.73803401500	35.86172934220
Myocastor coypus	128.86102550600	35.19470292220
Myocastor coypus	128.20170710300	35.21920201400
Myocastor coypus	128.19814402400	35.57984056480
Myocastor coypus	128.82718837300	35.60943345440
Myocastor coypus	128.86067049400	35.40209323260
Myocastor coypus	128.15409496200	35.57052321370
Myocastor coypus	128.81618847500	35.59138411770
Myocastor coypus	128.79454797100	35.42003248650
Myocastor coypus	128.79461660100	35.39298215550
Myocastor coypus	128.61864575700	35.34747071870
Myocastor coypus	128.48346700200	35.83385642180
Myocastor coypus	128.75073689300	35.33879838360
Myocastor coypus	128.29754870700	35.57144450790
Myocastor coypus	128.37253788400	35.86037647320
Myocastor coypus	128.39787669300	35.43673950910
Myocastor coypus	128.74913838700	35.85273690920
Myocastor coypus	128.50799278600	35.44625509980
Myocastor coypus	128.48352542600	35.82484058820
Myocastor coypus	128.65142883500	35.40167066570
Myocastor coypus	128.68450180000	35.39274477040
Myocastor coypus	128.95987078100	35.23084451060
Myocastor coypus	128.37521530700	35.51777334870
Myocastor coypus	128.44132118100	35.52711415410
Myocastor coypus	128.16531662300	35.55256885580
Myocastor coypus	128.40583096300	35.85152972790
Myocastor coypus	128.38430958000	35.77027681000
Myocastor coypus	128.40697012600	35.69826116970
Myocastor coypus	128.17653321900	35.53461333290
Myocastor coypus	128.50864951600	35.33805681680
Myocastor coypus	128.51938618300	35.38318396960
Myocastor coypus	128.46409841300	35.41901824160
Myocastor coypus	128.99284133800	35.21281672850
Myocastor coypus	128.83864487400	35.40206581970
Myocastor coypus	128.27409323700	35.72458161380
Myocastor coypus	128.40790182400	35.57203704370
Myocastor coypus	128.72881896300	35.31170043490
Myocastor coypus	128.12489573000	35.20965436040
Myocastor coypus	128.84962418400	35.42011362240
Myocastor coypus	128.68485220500	35.30257690900
Myocastor coypus	128.84964093600	35.41109683200
Myocastor coypus	128.93789834500	35.22181812970
Myocastor coypus	128.82763207600	35.40205060730
Myocastor coypus	128.41776068700	35.73437873300
Myocastor coypus	128.48358382300	35.81582474100
Myocastor coypus	128.33237045200	35.36426193910
Myocastor coypus	128.60781482800	35.31136854320
Myocastor coypus	129.00382856700	35.21281687960
Myocastor coypus	128.92690991100	35.22181199420
Myocastor coypus	128.79418039300	35.56429886500
Myocastor coypus	128.93798738500	35.10459461800
Myocastor coypus	128.97082488400	35.33003490090
Myocastor coypus	128.93782950100	35.31198851410
Myocastor coypus	128.97088618500	35.15871045290
Myocastor coypus	128.38617464400	35.52684610750
Myocastor coypus	128.49753412200	35.35604474380
Myocastor coypus	128.51933269300	35.39220051470
Myocastor coypus	128.35236183700	35.61683328440
Myocastor coypus	128.43124457100	35.39181791790
Myocastor coypus	128.67388920500	35.29353089650
Myocastor coypus	128.78348449600	35.43804671900
