# Supplementary material for: Habitat suitability and connectivity modeling predict genetic population structure and priority control areas for invasive nutria (Myocastor coypus) in a temperate river basin
Source: PLoS One. 2022 Dec 16;17(12):e0279082. doi: 10.1371/journal.pone.0279082 (PMC9757583; doi:10.1371/journal.pone.0279082)
Supplement: S1 File — (ZIP) [file pone.0279082.s001.zip › Myocastor_coypus_train.csv]

species	Long	Lat
Myocastor coypus	128.80582248100	35.31184859790
Myocastor coypus	128.37660643200	35.33744800800
Myocastor coypus	128.39557692800	35.74328551440
Myocastor coypus	128.17680945100	35.50756614310
Myocastor coypus	128.89402662300	35.15866760440
Myocastor coypus	128.17597964900	35.58870734220
Myocastor coypus	128.72695806300	35.86170468180
Myocastor coypus	128.40810072000	35.54498866930
Myocastor coypus	128.51949309200	35.36515083880
Myocastor coypus	128.25315729000	35.59822661310
Myocastor coypus	128.70483962300	35.85263625880
Myocastor coypus	128.43143436200	35.36476862230
Myocastor coypus	128.76015879400	35.87079166610
Myocastor coypus	128.67370817000	35.33861501520
Myocastor coypus	128.77211056000	35.56425916830
Myocastor coypus	129.02584022100	35.33003565970
Myocastor coypus	128.08054723100	35.24539252850
Myocastor coypus	128.73976165500	35.32975834320
Myocastor coypus	128.29636418100	35.70668159770
Myocastor coypus	128.82674011500	35.81680914450
Myocastor coypus	128.97087010400	35.20379630510
Myocastor coypus	128.79482194500	35.31183043380
Myocastor coypus	128.41723471800	35.80650531070
Myocastor coypus	128.66281646100	35.31153441250
Myocastor coypus	128.49758996300	35.34702817420
Myocastor coypus	128.84967441700	35.39306321080
Myocastor coypus	128.95989295700	35.18575886540
Myocastor coypus	128.72763502700	35.66334830440
Myocastor coypus	128.78367728000	35.36591250010
Myocastor coypus	129.01483221400	35.30298660260
Myocastor coypus	128.37444490500	35.61694996410
Myocastor coypus	128.38685975300	35.43668406660
Myocastor coypus	128.69376496800	35.85260854440
Myocastor coypus	128.14658370000	35.23685949240
Myocastor coypus	128.60485494900	35.91546141420
Myocastor coypus	128.10272634100	35.22752557440
Myocastor coypus	128.18692570300	35.59779794530
Myocastor coypus	128.81670089100	35.36596710100
Myocastor coypus	128.60777129500	35.32038530190
Myocastor coypus	128.73835956000	35.76255188500
Myocastor coypus	128.29762739500	35.56242859260
Myocastor coypus	129.00382899000	35.22183399740
Myocastor coypus	129.01483056900	35.29396960630
Myocastor coypus	128.46379953700	35.46410017590
Myocastor coypus	128.88304670200	35.15865750290
Myocastor coypus	128.90499606400	35.16769389700
Myocastor coypus	128.78382142000	35.31181126900
Myocastor coypus	128.73818218700	35.81664888340
Myocastor coypus	128.95982628000	35.32101479110
Myocastor coypus	128.66221561300	35.45580181050
Myocastor coypus	128.76160856200	35.38390469440
Myocastor coypus	128.65146763900	35.39265398400
Myocastor coypus	128.48601324400	35.43714686380
Myocastor coypus	128.36425843600	35.50869960600
Myocastor coypus	128.76102211000	35.58227081860
Myocastor coypus	128.79457085800	35.41101572300
Myocastor coypus	128.66206473300	35.49186811900
Myocastor coypus	129.02584309100	35.33905260150
Myocastor coypus	128.71591429300	35.85266295240
Myocastor coypus	128.39706897400	35.54493401530
Myocastor coypus	128.51927917900	35.40121704610
Myocastor coypus	128.62956860700	35.36553838040
Myocastor coypus	128.47239526700	35.83380832660
Myocastor coypus	128.31961906800	35.57157109560
Myocastor coypus	128.78343619300	35.45608013870
Myocastor coypus	128.93797372000	35.12262915240
Myocastor coypus	128.93795320000	35.14968085300
Myocastor coypus	128.88296916200	35.21276037950
Myocastor coypus	128.38486452500	35.69815023140
Myocastor coypus	128.30858387000	35.57150830680
Myocastor coypus	128.79346073300	35.84380511450
Myocastor coypus	128.75070919600	35.34781522760
Myocastor coypus	128.37338827300	35.75218814310
Myocastor coypus	128.72698897800	35.85268862540
Myocastor coypus	128.38368290600	35.85141816590
Myocastor coypus	128.49764578000	35.33801159110
Myocastor coypus	128.78358097400	35.40197971750
Myocastor coypus	128.79459373500	35.40199894600
Myocastor coypus	128.60481010100	35.92447726390
Myocastor coypus	128.30866132200	35.56249237040
Myocastor coypus	128.34102438900	35.65283700820
Myocastor coypus	128.44225549300	35.39186925480
Myocastor coypus	128.39888030800	35.30149362220
Myocastor coypus	128.40630107200	35.78841962300
Myocastor coypus	128.90439065100	35.68165122470
Myocastor coypus	128.25307351000	35.60724238600
Myocastor coypus	128.16569011300	35.51650611870
Myocastor coypus	128.38781380700	35.31045492390
Myocastor coypus	128.42901156300	35.70738399080
Myocastor coypus	128.80577936300	35.32988242040
Myocastor coypus	128.83900261900	35.22172700480
Myocastor coypus	128.83842869700	35.51026651840
Myocastor coypus	129.00383196000	35.28495344470
Myocastor coypus	128.43918022100	35.83365792150
Myocastor coypus	128.83862690300	35.41108261890
Myocastor coypus	128.80573620600	35.34791618880
Myocastor coypus	128.95988852600	35.19477602140
Myocastor coypus	128.62706389300	35.90651642960
Myocastor coypus	128.40796815200	35.56302093250
Myocastor coypus	128.78365322000	35.37492932470
Myocastor coypus	128.69373029100	35.86162457450
Myocastor coypus	128.98182391300	35.34807092650
Myocastor coypus	128.23492209600	35.19236589760
Myocastor coypus	128.25298969200	35.61625814520
Myocastor coypus	128.68265439700	35.86159583010
Myocastor coypus	128.38437905600	35.76126103550
Myocastor coypus	129.00382941400	35.23085110170
Myocastor coypus	128.46385936600	35.45508381620
Myocastor coypus	128.65150642600	35.38363728870
Myocastor coypus	128.40447971300	36.03184062180
Myocastor coypus	128.80457847300	35.82579135600
Myocastor coypus	128.78341202500	35.46509682830
Myocastor coypus	128.39713644800	35.53591788130
Myocastor coypus	128.84965768000	35.40208002820
Myocastor coypus	128.36340335500	35.61689213010
Myocastor coypus	128.73979054900	35.32074147990
Myocastor coypus	128.14733792600	35.16473037180
Myocastor coypus	128.94893756200	35.14066875570
Myocastor coypus	128.73821178200	35.80763275100
Myocastor coypus	128.91577215200	35.36607675910
Myocastor coypus	128.48652796500	35.35599848580
Myocastor coypus	128.99283420000	35.29397030330
Myocastor coypus	128.90475361800	35.37508546200
Myocastor coypus	128.31050989500	35.34610580220
Myocastor coypus	128.24590560700	35.19243479100
Myocastor coypus	128.98185611600	35.20379844960
Myocastor coypus	128.80460057000	35.81677519540
Myocastor coypus	128.80455636600	35.83480750300
Myocastor coypus	128.82677927600	35.79877676030
Myocastor coypus	128.71588212400	35.86167900040
Myocastor coypus	128.70480620000	35.86165229800
Myocastor coypus	128.79436450800	35.49216610820
Myocastor coypus	128.47233556400	35.84282413070
Myocastor coypus	128.45296183100	35.43700164440
Myocastor coypus	128.50826684900	35.40117271920
Myocastor coypus	128.79466230400	35.37494853400
Myocastor coypus	128.18701687100	35.58878230030
Myocastor coypus	128.92697447300	35.14967473380
Myocastor coypus	128.83764453200	35.89796969300
Myocastor coypus	128.89405000100	35.14063319790
Myocastor coypus	128.65123455700	35.44675387160
Myocastor coypus	128.38624329200	35.51782996470
Myocastor coypus	128.80564977700	35.38398356390
Myocastor coypus	128.79452507400	35.42904923650
Myocastor coypus	128.39720389300	35.52690173370
Myocastor coypus	128.82765126500	35.39303379970
Myocastor coypus	128.60476523300	35.93349309990
Myocastor coypus	128.26469050600	35.54419945990
Myocastor coypus	128.47251459100	35.81577667740
Myocastor coypus	128.37260892300	35.85136085420
Myocastor coypus	128.61580742600	35.94254492030
Myocastor coypus	128.66210247800	35.48285156220
Myocastor coypus	128.16559680200	35.52552182360
Myocastor coypus	128.98183400100	35.30298614780
Myocastor coypus	128.80514982300	35.59136677710
Myocastor coypus	128.29973882000	35.31899371890
Myocastor coypus	128.80575778900	35.33889931130
Myocastor coypus	128.03690652900	35.21800308810
Myocastor coypus	128.97086043700	35.23084765490
Myocastor coypus	128.17625661800	35.56166039930
Myocastor coypus	128.97087332300	35.19477916150
Myocastor coypus	128.74910998000	35.86175298150
Myocastor coypus	128.62702158000	35.91553231620
Myocastor coypus	128.39727130700	35.51788557250
Myocastor coypus	128.15747971800	35.24595258540
Myocastor coypus	128.72701987900	35.84367255530
Myocastor coypus	128.94892629500	35.15870318580
Myocastor coypus	128.61585105500	35.93352908610
Myocastor coypus	128.88305960500	35.14964030980
Myocastor coypus	128.77264414600	35.37490911230
Myocastor coypus	128.28667339100	35.55334789750
Myocastor coypus	128.40636811100	35.77940383910
Myocastor coypus	128.25290583700	35.62527389080
Myocastor coypus	128.65115672500	35.46478705920
Myocastor coypus	128.29746998300	35.58046040960
Myocastor coypus	128.83784656000	35.79879219560
Myocastor coypus	128.87169759900	35.39308860720
Myocastor coypus	128.41945723700	35.49996132900
Myocastor coypus	128.45290082800	35.44601801490
Myocastor coypus	128.56057178700	35.90629152180
Myocastor coypus	128.21225829100	35.26435510170
Myocastor coypus	128.83866283700	35.39304900710
Myocastor coypus	128.80569301100	35.36594990330
Myocastor coypus	128.36333189200	35.62590808520
Myocastor coypus	128.94894319200	35.13165152040
Myocastor coypus	128.91576278400	35.37509363820
Myocastor coypus	128.65139001400	35.41068733400
Myocastor coypus	128.39413903800	35.93261487250
Myocastor coypus	128.90476421000	35.36606858560
Myocastor coypus	128.54145702800	35.37425296820
Myocastor coypus	128.38451791600	35.74322944550
Myocastor coypus	128.04778760600	35.22710585550
Myocastor coypus	128.39591731100	35.69820620790
Myocastor coypus	128.38541750200	35.62602277920
Myocastor coypus	128.61727998600	35.63599892570
Myocastor coypus	128.35272486200	35.57175340180
Myocastor coypus	128.31847175200	35.70680881410
Myocastor coypus	128.78384540600	35.30279434990
Myocastor coypus	128.35243450600	35.60781733520
Myocastor coypus	128.95991066300	35.14969010720
Myocastor coypus	128.31854847800	35.69779306190
Myocastor coypus	128.13607225200	35.19170103740
Myocastor coypus	128.26336894600	35.68845185700
Myocastor coypus	128.64045628600	35.39262171460
Myocastor coypus	128.62697924700	35.92454818920
Myocastor coypus	128.16522314600	35.56158450580
Myocastor coypus	128.78312117400	35.57329604900
Myocastor coypus	128.43937043300	35.80661057600
Myocastor coypus	128.89374445600	35.37507628280
Myocastor coypus	128.73871289100	35.65435642340
Myocastor coypus	128.89333953600	35.68164194160
Myocastor coypus	128.17662533700	35.52559761670
Myocastor coypus	128.50870408600	35.32904020520
Myocastor coypus	128.80562814600	35.39300037390
Myocastor coypus	128.77233984900	35.48310987410
Myocastor coypus	128.16550345100	35.53453751470
Myocastor coypus	128.40816696000	35.53597251720
Myocastor coypus	128.86046822500	35.51931068660
Myocastor coypus	128.46397894300	35.43705105600
Myocastor coypus	128.80517166600	35.58235026440
Myocastor coypus	128.36268729800	35.70705106610
Myocastor coypus	128.66214020700	35.47383499180
Myocastor coypus	128.73806367600	35.85271327760
Myocastor coypus	128.32151435900	35.34616807360
Myocastor coypus	128.72766564100	35.65433194940
